# Supplementary material for: Impact of Supercritical Carbon Dioxide on Pore Structure and Gas Transport in Bituminous Coal: An Integrated Experiment and Simulation
Source: Molecules. 2025 Mar 7;30(6):1200. doi: 10.3390/molecules30061200 (PMC11944282; doi:10.3390/molecules30061200)
Supplement: Supplementary file 1 [file molecules-30-01200-s001.zip]

Archive with 1 entries (1 files):
- molecules-3489659-supplementary.pdf
